# Supplementary material for: NT-proBNP Reflects Left Ventricular Hypertrophy Rather than Left Ventricular Dilatation or Systolic Dysfunction in Patients with Fabry Disease
Source: J Clin Med. 2024 Oct 7;13(19):5953. doi: 10.3390/jcm13195953 (PMC11478308; doi:10.3390/jcm13195953)
Supplement: Supplementary file 1 [file jcm-13-05953-s001.zip]

Archive with 1 entries (1 files):
- jcm-3208030-supplementary.pdf
